# Supplementary material for: Neutralizing antibody responses to the Delta variant of SARS-CoV-2 following vaccination with Ad5-nCoV (CanSino) in the Mexican population
Source: PLoS One. 2024 Apr 4;19(4):e0299520. doi: 10.1371/journal.pone.0299520 (PMC10994301; doi:10.1371/journal.pone.0299520)
Supplement: S1 File — (XLSX) [file pone.0299520.s001.xlsx]

## Sheet: Data
Id	Group	Genre	Age	Comorbidity presence	Treatment	Use of treatment for syntomps	NeutralizationDilution	Logarithm
Can001	Natural Immunity	Female	26	Positive	Negative	Positive	0
Can002	Natural Immunity	Female	42	Negative	Positive	Positive	20	4
Can003	Natural Immunity	Female	59	Negative	Negative	Negative	0
Can004	Natural Immunity	Female	59	Positive	Positive	Negative	20	4.2
Can005	Natural Immunity	Male	43	Positive	Negative	Negative	10	4.2
Can006	Natural Immunity	Female	40	Positive	Positive	Positive	10	4.3
Can007	Natural Immunity	Female	41	Positive	Positive	Negative	0
Can008	Natural Immunity	Female	59	Negative	Negative	Negative	20	4.3
Can009	Natural Immunity	Female	33	Positive	Positive	Positive	0
Can010	Natural Immunity	Male	30	Negative	Negative	Positive	160	3.6
Can011	Natural Immunity	Male	58	Positive	Positive	Negative	0
Can012	Natural Immunity	Female	53	Negative	Negative	Negative	0
Can013	Natural Immunity	Female	55	Positive	Positive	Positive	0
Can014	Natural Immunity	Male	52	Positive	Positive	Negative	80	4.6
Can015	Natural Immunity	Male	34	Negative	Positive	Positive	20	3.1
Can016	Natural Immunity	Male	56	Negative	Negative	Positive	0
Can017	Natural Immunity	Female	29	Negative	Negative	Negative	0
Can018	Natural Immunity	Female	43	Negative	Negative	Negative	0
Can019	Natural Immunity	Male	29	Positive	Positive	Positive	0
Can020	Natural Immunity	Male	58	Positive	Positive	Positive	0
Can021	Natural Immunity	Female	43	Positive	Negative	Negative	0
Can022	Natural Immunity	Male	48	Positive	Negative	Negative	160	3.7
Can023	Natural Immunity	Male	44	Negative	Negative	Negative	0
Can024	Natural Immunity	Female	21	Negative	Negative	Negative	0
Can025	Natural Immunity	Male	18	Negative	Negative	Positive	80	4.9
Can026	Natural Immunity	Female	22	Negative	Negative	Negative	0
Can027	Natural Immunity	Female	59	Positive	Negative	Negative	20	3.8
Can028	Natural Immunity	Female	48	Negative	Positive	Negative	0
Can029	Natural Immunity	Male	54	Positive	Positive	Negative	160	3.6
Can030	Natural Immunity	Male	26	Negative	Negative	Positive	0
Can031	Natural Immunity	Female	40	Negative	Negative	Negative	160	4.3
Can032	Natural Immunity	Male	35	Negative	Negative	Positive	160	2.9
Can033	Natural Immunity	Male	60	Positive	Positive	Negative	80	4.9
Can034	Natural Immunity	Male	42	Negative	Negative	Positive	80	4.3
Can035	Natural Immunity	Male	44	Negative	Negative	Negative	160	4.9
Can036	Natural Immunity	Male	36	Negative	Positive	Negative	80	4.9
Can037	Natural Immunity	Female	24	Negative	Negative	Positive	80	4.3
Can038	Natural Immunity	Female	40	Negative	Positive	Negative	80	4.3
Can039	Natural Immunity	Male	49	Negative	Negative	Negative	80	4.3
Can040	Natural Immunity	Female	24	Negative	Positive	Positive	80	4.2
Can041	Natural Immunity	Male	53	Positive	Positive	Negative	80	4.3
Can042	Natural Immunity	Female	46	Negative	Negative	Negative	80	4.9
Can043	Natural Immunity	Female	42	Positive	Negative	Negative	20	4.3
Can044	Natural Immunity	Female	57	Positive	Positive	Positive	160	3.3
Can045	Natural Immunity	Male	32	Negative	Positive	Negative	640	3.9
Can046	Natural Immunity	Female	57	Positive	Positive	Negative	160	4.9
Can047	Vaccine Immunity	Female	22	Negative	Negative	Negative	160	2.8
Can048	Vaccine Immunity	Male	40	Negative	Negative	Negative	160	3.9
Can049	Vaccine Immunity	Male	60	Positive	Positive	Negative	160	2.9
Can050	Vaccine Immunity	Female	59	Positive	Negative	Negative	0
Can051	Vaccine Immunity	Female	26	Positive	Negative	Negative	160	3.3
Can052	Vaccine Immunity	Male	59	Positive	Positive	Negative	160	3.3
Can053	Vaccine Immunity	Male	41	Positive	Positive	Positive	160	3.3
Can054	Vaccine Immunity	Male	28	Negative	Negative	Negative	0
Can055	Vaccine Immunity	Male	23	Positive	Negative	Negative	160	3.4
Can056	Vaccine Immunity	Male	29	Positive	Negative	Negative	160	3.8
Can057	Vaccine Immunity	Female	41	Positive	Positive	Positive	160	3.6
Can058	Vaccine Immunity	Female	21	Negative	Negative	Positive	160	3.9
Can059	Vaccine Immunity	Female	40	Positive	Negative	Negative	40	3.8
Can060	Vaccine Immunity	Female	61	Positive	Positive	Negative	0
Can061	Vaccine Immunity	Female	58	Positive	Positive	Negative	160	3.5
Can062	Vaccine Immunity	Male	59	Positive	Positive	Negative	0
Can063	Vaccine Immunity	Male	28	Negative	Negative	Negative	0
Can064	Vaccine Immunity	Male	40	Negative	Negative	Negative	0
Can065	Vaccine Immunity	Male	42	Positive	Positive	Negative	20	3.3
Can066	Vaccine Immunity	Female	59	Negative	Positive	Negative	40	3.6
Can067	Vaccine Immunity	Female	48	Negative	Negative	Negative	0
Can068	Vaccine Immunity	Male	58	Negative	Negative	Negative	40	4.1
Can069	Vaccine Immunity	Male	63	Negative	Positive	Negative	160	2.8
Can070	Vaccine Immunity	Male	25	Negative	Positive	Positive	1280	4.6
Can071	Vaccine Immunity	Female	40	Positive	Positive	Positive	0
Can072	Vaccine Immunity	Male	41	Negative	Positive	Negative	20	4.1
Can073	Vaccine Immunity	Female	58	Positive	Positive	Positive	160	3.8
Can074	Vaccine Immunity	Female	26	Negative	Negative	Negative	0
Can075	Vaccine Immunity	Female	40	Negative	Positive	Negative	0
Can076	Vaccine Immunity	Female	27	Negative	Negative	Negative	20	3.1
Can077	Natural + Vaccine Immunity	Female	26	Positive	Negative	Positive	160	3.6
Can078	Natural + Vaccine Immunity	Female	59	Negative	Negative	Negative	160	3.7
Can079	Natural + Vaccine Immunity	Female	59	Positive	Positive	Negative	20	4.9
Can080	Natural + Vaccine Immunity	Female	40	Positive	Positive	Positive	160	3.6
Can081	Natural + Vaccine Immunity	Female	59	Negative	Negative	Negative	1280	4.9
Can082	Natural + Vaccine Immunity	Female	40	Negative	Negative	Negative	320	3.9
Can083	Natural + Vaccine Immunity	Male	46	Positive	Negative	Negative	40	3.7
Can084	Natural + Vaccine Immunity	Male	58	Positive	Positive	Negative	160	3.2
Can085	Natural + Vaccine Immunity	Female	43	Negative	Negative	Negative	160	4.1
Can086	Natural + Vaccine Immunity	Male	40	Positive	Negative	Positive	80	4.1
Can087	Natural + Vaccine Immunity	Male	58	Positive	Positive	Positive	0
Can088	Natural + Vaccine Immunity	Male	18	Negative	Negative	Positive	160	3.1
Can089	Natural + Vaccine Immunity	Male	54	Positive	Positive	Negative	160	3.1
Can090	Natural + Vaccine Immunity	Male	26	Negative	Negative	Positive	320	3.7
Can091	Natural + Vaccine Immunity	Female	31	Positive	Negative	Positive	160	3.3
Can092	Natural + Vaccine Immunity	Female	51	Positive	Negative	Negative	1280	4.3
Can093	Natural + Vaccine Immunity	Female	30	Positive	Negative	Negative	0
Can094	Natural + Vaccine Immunity	Male	58	Positive	Negative	Negative	160	3.1
Can095	Natural + Vaccine Immunity	Male	40	Negative	Positive	Positive	160	4.6
Can096	Natural + Vaccine Immunity	Female	45	Negative	Negative	Positive	160	3.5
Can097	Natural + Vaccine Immunity	Female	40	Positive	Negative	Negative	320	3.6
Can098	Natural + Vaccine Immunity	Female	25	Positive	Negative	Negative	1280	4.1
Can099	Natural + Vaccine Immunity	Male	20	Negative	Negative	Negative	160	4.1
Can100	Natural + Vaccine Immunity	Female	34	Negative	Negative	Positive	80	4.3
Can101	Natural + Vaccine Immunity	Male	44	Negative	Negative	Negative	160	4.1
Can102	Natural + Vaccine Immunity	Male	59	Positive	Positive	Negative	160	3.7
Can103	Natural + Vaccine Immunity	Male	34	Negative	Negative	Negative	160	3.1
Can104	Natural + Vaccine Immunity	Male	29	Positive	Negative	Positive	160	3.1
Can105	Natural + Vaccine Immunity	Male	59	Positive	Positive	Negative	160	3.8
Can106	Natural + Vaccine Immunity	Female	44	Negative	Negative	Positive	160	3.5
